# Supplementary material for: Task-Specific Phosphonium Iongels by Fast UV-Photopolymerization for Solid-State Sodium Metal Batteries
Source: Gels. 2022 Nov 9;8(11):725. doi: 10.3390/gels8110725 (PMC9689987; doi:10.3390/gels8110725)
Supplement: Supplementary file 1 [file gels-08-00725-s001.zip]

Archive with 1 entries (1 files):
- gels-2008110-supplementary.pdf
